# Supplementary material for: Proline Affects Flowering Time in Arabidopsis by Modulating FLC Expression: A Clue of Epigenetic Regulation?
Source: Plants (Basel). 2022 Sep 8;11(18):2348. doi: 10.3390/plants11182348 (PMC9505445; doi:10.3390/plants11182348)
Supplement: Supplementary file 1 [file plants-11-02348-s001.zip]

Archive with 1 entries (1 files):
- plants-1894612-supplementary.pdf
